# Supplementary material for: Application of Response Surface Methodology for the Optimization of Basic Red 46 Dye Degradation in an Electrocoagulation–Ozonation Hybrid System
Source: Molecules. 2025 Jun 17;30(12):2627. doi: 10.3390/molecules30122627 (PMC12195645; doi:10.3390/molecules30122627)
Supplement: Supplementary file 1 [file molecules-30-02627-s001.zip]

Archive with 1 entries (1 files):
- molecules-3681798-supplementary.pdf
